# Supplementary material for: Filling the Void: An Optimized Polymicrobial Interkingdom Biofilm Model for Assessing Novel Antimicrobial Agents in Endodontic Infection
Source: Microorganisms. 2020 Dec 14;8(12):1988. doi: 10.3390/microorganisms8121988 (PMC7764896; doi:10.3390/microorganisms8121988)
Supplement: Supplementary file 1 [file microorganisms-08-01988-s001.zip › Supplementary/Suppl. Table 1.xlsx]

## Sheet: Endo NGS studies
Supplementary Table 1.
Data	Group	Enterococcus	Lactobacillus	Propniobacterium	Olsenella	Streptococcus	Actinomyces	Acinetobacter	Pseudoramibacter	Prevotella	Escherchia	Neisseria	Tanerella	Parvimonas	Fusobacterium	Porphyromonas	Atopbium	Treponema	Catonella	Dialister	Stenotrophomonas	Veillonella	Selenomonas	Capnocytophaga	Corynebacterium	Leptotrichia	Kingella	Granulicatella	Haemophilus	Eubacterium	Mogibacterium	Filifactor	Bacteroides	Rothia	Pseudomonas	Pyramidobacter	Abiotrophia	Parascardovia	Scardovia	Bifidobacterium	Peptostreptococcus	Desulfobulbus	Gemella	Campylobacter	Clostridiales	Chyrseobacterium
Santos et al. 2011	Endo	0	0	0	0	0	0	0	1	1	0	0	0	1	1	1	1	0	0	1	0	0	0	0	0	0	0	0	0	1	1	1	0	0	0	0	0	0	0	0	0	0	0	0	0	0
Siqueira et al. 2011	Endo	0	0	0	0	0	0	0	1	0	0	0	0	0	1	0	0	0	0	0	0	0	0	0	0	0	0	0	0	0	0	0	1	0	0	0	0	0	0	0	0	0	0	0	0	0
Hsaio et al. 2012	Endo	0	0	0	0	1	0	0	0	1	0	0	0	0	1	0	0	0	0	0	0	0	0	0	0	0	0	0	0	0	0	0	0	0	0	1	0	0	0	0	0	0	0	0	0	0
Ozok et al. 2012	Endo	0	1	0	0	1	1	0	0	1	0	0	0	0	1	1	0	0	0	0	0	0	1	0	1	0	0	0	0	1	0	0	0	0	0	0	0	0	0	0	0	0	0	0	0	0
Saber et al. 2012	Endo	0	0	0	0	1	1	0	0	1	0	0	0	0	1	1	0	0	0	0	0	0	0	0	1	0	0	0	0	0	0	0	0	0	0	0	0	0	0	0	0	0	0	0	0	0
Anderson et al. 2013	Endo	0	1	1	0	1	0	1	0	1	0	1	0	0	0	0	1	0	0	0	0	0	0	0	0	0	0	0	0	0	0	0	0	1	1	0	0	0	0	0	0	0	0	0	0	0
Hong et al. 2013	Endo	0	0	1	0	0	0	0	0	1	0	0	0	0	1	1	0	0	0	0	0	0	0	0	0	0	0	0	0	0	0	0	0	0	0	1	0	0	0	0	0	0	0	0	0	0
Li et al. 2014	Endo	0	0	0	0	0	0	0	1	1	0	0	1	1	1	1	1	1	1	1	0	0	0	0	0	0	0	0	0	0	0	0	0	0	0	0	0	0	0	0	0	0	0	0	0	0
Vengerfeldt et al. 2014	Endo	0	1	0	1	1	0	0	1	1	0	0	1	0	1	0	1	1	0	1	0	1	1	0	1	0	0	0	0	0	1	1	0	0	0	1	0	0	1	1	1	0	0	0	0	0
Gomes et al. 2015	Endo	1	0	0	0	1	1	0	0	0	0	0	0	1	0	0	0	0	0	1	0	1	1	0	0	0	0	0	0	1	1	1	0	1	0	0	0	0	0	0	1	1	1	0	0	0
Tzanetakis et al. 2015	Endo	1	1	0	0	1	0	0	1	1	0	0	1	1	1	1	1	1	0	1	0	0	0	0	0	0	0	0	0	0	0	0	0	0	1	1	0	0	0	0	1	0	0	0	0	0
Siqueira et al. 2016	Endo	1	1	0	0	0	0	0	1	0	1	0	0	0	1	1	0	0	0	0	1	1	0	0	0	0	0	0	0	0	0	0	0	0	1	1	0	0	0	0	1	0	0	0	0	1
Keskin et al. 2017	Endo	0	1	0	0	1	0	0	0	1	0	1	0	1	1	1	0	0	0	0	0	0	0	0	0	0	0	1	0	0	0	0	0	0	0	0	1	0	0	0	0	0	0	0	0	0
Persoon et al. 2017	Endo	0	1	1	0	1	1	0	0	1	0	0	0	0	1	1	1	0	0	0	0	0	0	0	0	1	0	0	0	0	0	0	0	0	0	1	0	0	0	1	0	0	0	0	0	0
Yun et al. 2017	Endo	0	1	0	0	1	0	1	0	1	0	1	0	0	0	0	1	0	0	1	0	1	0	0	0	0	0	0	0	0	0	0	0	0	0	0	0	0	0	0	0	0	0	0	0	1
Bouillaguet et al. 2018	Endo	0	1	0	0	0	0	1	0	0	0	0	0	0	0	0	0	1	0	0	0	0	0	0	0	0	0	0	0	0	0	0	0	0	0	0	0	0	0	0	0	0	0	0	0	0
Iriboz et al. 2018	Endo	0	0	0	0	1	0	0	0	1	0	0	1	0	0	1	0	0	0	0	0	0	0	0	1	0	0	0	0	0	0	0	1	0	0	0	0	0	0	0	0	0	0	0	0	0
Sanchez-Sanhueza et al. 2018	Endo	0	1	0	0	0	1	0	0	1	0	0	0	0	0	1	0	0	0	0	0	1	0	0	0	0	0	0	0	1	0	0	1	0	1	0	0	0	0	0	0	0	0	0	1	0
Tawfik et al. 2018	Endo	0	1	0	0	1	0	0	0	0	0	0	0	0	1	1	1	0	0	1	0	1	0	0	0	1	0	0	0	0	0	0	1	0	0	1	0	0	0	0	0	0	0	0	0	0
Zandi et al. 2018	Endo	1	0	0	0	1	1	0	0	1	0	0	0	0	1	0	0	1	0	0	0	0	0	0	0	0	0	0	0	0	0	0	0	0	0	0	0	0	0	0	0	1	1	0	0	0
Qian et al. 2019	Endo	0	0	0	0	1	1	0	0	0	0	0	0	0	0	0	0	0	0	0	0	0	0	0	0	1	0	1	1	0	0	0	0	0	0	0	0	0	0	0	0	0	0	0	0	0
Microbe positivity		4	11	3	1	14	7	3	6	15	1	3	4	5	14	12	8	5	1	7	1	6	3	0	4	3	0	2	1	4	3	3	4	2	4	7	1	0	1	2	4	2	2	0	1	2
References
1	Santos, A.L.; Siqueira, J.F., Jr.; Rocas, I.N.; Jesus, E.C.; Rosado, A.S.; Tiedje, J.M. Comparing the bacterial diversity of acute and chronic dental root canal infections. PLoS One 2011, 6, e28088, doi:10.1371/journal.pone.0028088.
2	Siqueira, J.F., Jr.; Alves, F.R.; Rocas, I.N. Pyrosequencing analysis of the apical root canal microbiota. J Endod 2011, 37, 1499-1503, doi:10.1016/j.joen.2011.08.012.
3	Hsiao, W.W.; Li, K.L.; Liu, Z.; Jones, C.; Fraser-Liggett, C.M.; Fouad, A.F. Microbial transformation from normal oral microbiota to acute endodontic infections. BMC Genomics 2012, 13, 345, doi:10.1186/1471-2164-13-345.
4	Ozok, A.R.; Persoon, I.F.; Huse, S.M.; Keijser, B.J.; Wesselink, P.R.; Crielaard, W.; Zaura, E. Ecology of the microbiome of the infected root canal system: a comparison between apical and coronal root segments. Int Endod J 2012, 45, 530-541, doi:10.1111/j.1365-2591.2011.02006.x.
5	Saber, M.H.; Schwarzberg, K.; Alonaizan, F.A.; Kelley, S.T.; Sedghizadeh, P.P.; Furlan, M.; Levy, T.A.; Simon, J.H.; Slots, J. Bacterial flora of dental periradicular lesions analyzed by the 454-pyrosequencing technology. J Endod 2012, 38, 1484-1488, doi:10.1016/j.joen.2012.06.037.
6	Anderson, A.C.; Al-Ahmad, A.; Elamin, F.; Jonas, D.; Mirghani, Y.; Schilhabel, M.; Karygianni, L.; Hellwig, E.; Rehman, A. Comparison of the bacterial composition and structure in symptomatic and asymptomatic endodontic infections associated with root-filled teeth using pyrosequencing. PLoS One 2013, 8, e84960, doi:10.1371/journal.pone.0084960.
7	Hong, B.Y.; Lee, T.K.; Lim, S.M.; Chang, S.W.; Park, J.; Han, S.H.; Zhu, Q.; Safavi, K.E.; Fouad, A.F.; Kum, K.Y. Microbial analysis in primary and persistent endodontic infections by using pyrosequencing. J Endod 2013, 39, 1136-1140, doi:10.1016/j.joen.2013.05.001.
8	Li, H.; Guan, R.; Sun, J.; Hou, B. Bacteria community study of combined periodontal-endodontic lesions using denaturing gradient gel electrophoresis and sequencing analysis. J Periodontol 2014, 85, 1442-1449, doi:10.1902/jop.2014.130572.
9	Vengerfeldt, V.; Spilka, K.; Saag, M.; Preem, J.K.; Oopkaup, K.; Truu, J.; Mandar, R. Highly diverse microbiota in dental root canals in cases of apical periodontitis (data of illumina sequencing). J Endod 2014, 40, 1778-1783, doi:10.1016/j.joen.2014.06.017.
10	Gomes, B.P.; Berber, V.B.; Kokaras, A.S.; Chen, T.; Paster, B.J. Microbiomes of Endodontic-Periodontal Lesions before and after Chemomechanical Preparation. J Endod 2015, 41, 1975-1984, doi:10.1016/j.joen.2015.08.022.
11	Tzanetakis, G.N.; Azcarate-Peril, M.A.; Zachaki, S.; Panopoulos, P.; Kontakiotis, E.G.; Madianos, P.N.; Divaris, K. Comparison of Bacterial Community Composition of Primary and Persistent Endodontic Infections Using Pyrosequencing. J Endod 2015, 41, 1226-1233, doi:10.1016/j.joen.2015.03.010.
12	Siqueira, J.F., Jr.; Antunes, H.S.; Rocas, I.N.; Rachid, C.T.; Alves, F.R. Microbiome in the Apical Root Canal System of Teeth with Post-Treatment Apical Periodontitis. PLoS One 2016, 11, e0162887, doi:10.1371/journal.pone.0162887.
13	Keskin, C.; Demiryurek, E.O.; Onuk, E.E. Pyrosequencing Analysis of Cryogenically Ground Samples from Primary and Secondary/Persistent Endodontic Infections. J Endod 2017, 43, 1309-1316, doi:10.1016/j.joen.2017.03.019.
14	Persoon, I.F.; Buijs, M.J.; Ozok, A.R.; Crielaard, W.; Krom, B.P.; Zaura, E.; Brandt, B.W. The mycobiome of root canal infections is correlated to the bacteriome. Clin Oral Investig 2017, 21, 1871-1881, doi:10.1007/s00784-016-1980-3.
15	Yun, K.H.; Lee, H.S.; Nam, O.H.; Moon, C.Y.; Lee, J.H.; Choi, S.C. Analysis of bacterial community profiles of endodontically infected primary teeth using pyrosequencing. Int J Paediatr Dent 2017, 27, 56-65, doi:10.1111/ipd.12226.
16	Bouillaguet, S.; Manoil, D.; Girard, M.; Louis, J.; Gaia, N.; Leo, S.; Schrenzel, J.; Lazarevic, V. Root Microbiota in Primary and Secondary Apical Periodontitis. Front Microbiol 2018, 9, 2374, doi:10.3389/fmicb.2018.02374.
17	Iriboz, E.; Arican Ozturk, B.; Kolukirik, M.; Karacan, I.; Sazak Ovecoglu, H. Detection of the unknown components of the oral microflora of teeth with periapical radiolucencies in a Turkish population using next-generation sequencing techniques. Int Endod J 2018, 51, 1349-1357, doi:10.1111/iej.12956.
18	Sanchez-Sanhueza, G.; Bello-Toledo, H.; Gonzalez-Rocha, G.; Goncalves, A.T.; Valenzuela, V.; Gallardo-Escarate, C. Metagenomic study of bacterial microbiota in persistent endodontic infections using Next-generation sequencing. Int Endod J 2018, 51, 1336-1348, doi:10.1111/iej.12953.
19	Tawfik, S.A.; Azab, M.M.; Ahmed, A.A.A.; Fayyad, D.M. Illumina MiSeq Sequencing for Preliminary Analysis of Microbiome Causing Primary Endodontic Infections in Egypt. Int J Microbiol 2018, 2018, 2837328, doi:10.1155/2018/2837328.
20	Zandi, H.; Kristoffersen, A.K.; Orstavik, D.; Rocas, I.N.; Siqueira, J.F., Jr.; Enersen, M. Microbial Analysis of Endodontic Infections in Root-filled Teeth with Apical Periodontitis before and after Irrigation Using Pyrosequencing. J Endod 2018, 44, 372-378, doi:10.1016/j.joen.2017.11.019.
21	Qian, W.; Ma, T.; Ye, M.; Li, Z.; Liu, Y.; Hao, P. Microbiota in the apical root canal system of tooth with apical periodontitis. BMC Genomics 2019, 20, 189, doi:10.1186/s12864-019-5474-y.
